# Supplementary material for: Immune Milieu and Genomic Alterations Set the Triple-Negative Breast Cancer Immunomodulatory Subtype Tumor Behavior
Source: Cancers (Basel). 2021 Dec 13;13(24):6256. doi: 10.3390/cancers13246256 (PMC8699570; doi:10.3390/cancers13246256)
Supplement: Supplementary file 1 [file cancers-13-06256-s001.zip]

Archive with 1 entries (1 files):
- cancers-1494028-supplementary.pdf
